# Supplementary material for: DNA methylation subgroups in melanoma are associated with proliferative and immunological processes
Source: BMC Med Genomics. 2015 Nov 6;8:73. doi: 10.1186/s12920-015-0147-4 (PMC4636848; doi:10.1186/s12920-015-0147-4)
Supplement: Additional file 2: Table S1. — Centroids of methylation subgroups. (XLS 1550 kb) [file 12920_2015_147_MOESM2_ESM.xls]

## Sheet: Supplementary_Table1
	MS1	MS2	MS3
cg22697962	0.5289	0.3689	0.1832
cg10598816	0.6002	0.4002	0.2419
cg04751811	0.5796	0.3926	0.1589
cg09782540	0.484	0.2599	0.1889
cg04389897	0.6462	0.4215	0.2534
cg10238972	0.5672	0.3901	0.3107
cg23878564	0.6054	0.6048	0.4661
cg25827022	0.6168	0.5544	0.3075
cg11838224	0.5834	0.4261	0.1902
cg01572653	0.5594	0.5324	0.3771
cg11086982	0.6222	0.4433	0.3087
cg12060499	0.6041	0.5048	0.2968
cg04805181	0.5538	0.5204	0.2691
cg26707709	0.4178	0.3426	0.2264
cg26718213	0.5308	0.4536	0.4154
cg15873327	0.532	0.4459	0.3551
cg11183072	0.5677	0.4998	0.3186
cg06438517	0.5714	0.4434	0.3047
cg21692666	0.6651	0.4915	0.3984
cg24753662	0.5211	0.4255	0.2884
cg09574757	0.429	0.3526	0.236
cg21517904	0.4625	0.4198	0.3142
cg16137147	0.6299	0.3854	0.3163
cg10374009	0.5111	0.4269	0.3153
cg24762932	0.4764	0.4184	0.3166
cg25396728	0.5106	0.4571	0.3046
cg02629106	0.5425	0.4495	0.3461
cg09633604	0.5925	0.4165	0.2076
cg18236617	0.5025	0.4115	0.2038
cg01035261	0.5695	0.5119	0.2931
cg07112337	0.5998	0.5334	0.2264
cg04269043	0.5368	0.4511	0.2997
cg15723350	0.6708	0.4908	0.254
cg11955474	0.6081	0.4105	0.2172
cg17144108	0.5272	0.4525	0.2342
cg05576262	0.6079	0.4599	0.2913
cg10543982	0.5472	0.3442	0.2379
cg02970836	0.5221	0.3945	0.2192
cg13542090	0.4985	0.4301	0.2014
cg04296540	0.5501	0.4701	0.3062
cg02532538	0.6548	0.4209	0.1493
cg02177231	0.5339	0.3926	0.1815
cg13702629	0.5434	0.486	0.2391
cg02453462	0.5449	0.4121	0.2268
cg14258341	0.4854	0.4276	0.2179
cg00279790	0.463	0.4221	0.2039
cg22604316	0.4955	0.4102	0.2414
cg25757115	0.5998	0.5185	0.3153
cg19375537	0.5636	0.4225	0.2855
cg17573720	0.6215	0.3591	0.2474
cg10641615	0.6245	0.4651	0.3226
cg00123762	0.6146	0.4079	0.2142
cg05690644	0.5713	0.3626	0.2136
cg00282510	0.6109	0.3219	0.2141
cg24041541	0.5374	0.3627	0.1563
cg06522288	0.5614	0.3604	0.1628
cg15779837	0.6758	0.4677	0.2014
cg23444265	0.6429	0.4942	0.2312
cg00705280	0.6181	0.5422	0.2656
cg21615583	0.6468	0.5781	0.2582
cg17855264	0.642	0.5132	0.325
cg21016855	0.6638	0.5008	0.2772
cg06666008	0.6594	0.4602	0.2445
cg17936721	0.6726	0.4771	0.158
cg17538572	0.6864	0.5812	0.2169
cg26796245	0.6911	0.5621	0.2789
cg09537551	0.5142	0.5734	0.2341
cg24114556	0.6122	0.5321	0.2332
cg24122498	0.6125	0.5308	0.2985
cg00178897	0.6472	0.5336	0.2495
cg03692563	0.6378	0.4828	0.3249
cg24935332	0.6096	0.4661	0.3374
cg09999194	0.4584	0.5575	0.2109
cg04306024	0.6079	0.5095	0.2459
cg14328457	0.6559	0.4985	0.2974
cg26444951	0.6966	0.397	0.1599
cg01587682	0.7064	0.3966	0.1946
cg09537620	0.6462	0.3365	0.1956
cg12744812	0.5038	0.375	0.1995
cg21250356	0.6203	0.3878	0.2233
cg15267232	0.6671	0.4114	0.2522
cg19645221	0.6372	0.4311	0.2457
cg23348270	0.6443	0.4922	0.3222
cg00861009	0.6404	0.3963	0.2128
cg14317285	0.7091	0.4274	0.1713
cg17202313	0.7021	0.4684	0.188
cg27253807	0.695	0.4368	0.2114
cg14484056	0.5999	0.3111	0.1138
cg15219228	0.6482	0.4124	0.2222
cg16100120	0.6306	0.3925	0.2049
cg05385513	0.6988	0.474	0.289
cg17326555	0.586	0.4849	0.4384
cg24035245	0.6503	0.5355	0.4308
cg26913248	0.6383	0.4418	0.3766
cg20370678	0.5816	0.4599	0.3196
cg15672768	0.6678	0.4497	0.4299
cg23519626	0.6489	0.4237	0.3579
cg16321280	0.6416	0.3649	0.2839
cg06245037	0.6532	0.3958	0.2599
cg07704934	0.6815	0.4459	0.3061
cg13677149	0.6563	0.4491	0.3366
cg08149193	0.7303	0.4924	0.3091
cg22244192	0.6732	0.4469	0.3118
cg16987754	0.5959	0.3824	0.2434
cg22389375	0.6685	0.4735	0.3393
cg09554951	0.626	0.4508	0.3244
cg12821804	0.6448	0.4774	0.321
cg02646491	0.5988	0.4469	0.3103
cg05290058	0.5656	0.423	0.3215
cg26457809	0.5448	0.3816	0.3054
cg20250981	0.5619	0.4052	0.3062
cg17239974	0.6208	0.4054	0.308
cg03947814	0.6082	0.4279	0.2499
cg21753226	0.6086	0.3923	0.281
cg04457979	0.4928	0.2717	0.1589
cg07592963	0.596	0.3493	0.1549
cg14582642	0.5579	0.3633	0.2401
cg26601317	0.5631	0.3592	0.2272
cg23233200	0.7334	0.4376	0.1453
cg23282585	0.6828	0.3555	0.1094
cg21281951	0.7021	0.3577	0.11
cg01563704	0.6885	0.3161	0.1199
cg11731890	0.7221	0.3561	0.1542
cg14273822	0.7272	0.4376	0.1771
cg02909790	0.7061	0.4229	0.2168
cg00036011	0.7555	0.436	0.19
cg22421859	0.7813	0.3127	0.0812
cg12055395	0.8135	0.3905	0.2425
cg25707676	0.5946	0.3898	0.2331
cg22616881	0.6449	0.3421	0.2371
cg26251506	0.6719	0.3514	0.2528
cg04546950	0.7496	0.5159	0.2011
cg12311490	0.6574	0.4545	0.0995
cg21674495	0.7044	0.4626	0.0891
cg13052034	0.6402	0.3654	0.1239
cg17162576	0.6331	0.438	0.1699
cg00920348	0.6828	0.4533	0.1841
cg03596016	0.6687	0.4789	0.1678
cg08535928	0.5523	0.3455	0.1521
cg07317641	0.6384	0.3362	0.0804
cg04037038	0.7551	0.5709	0.2754
cg06830784	0.7465	0.506	0.1672
cg20701689	0.6688	0.4419	0.1573
cg03520644	0.695	0.5622	0.3857
cg26436330	0.6332	0.4039	0.1072
cg12884406	0.5126	0.4018	0.2054
cg00325149	0.5764	0.4216	0.1994
cg24495344	0.6348	0.5084	0.2296
cg26343133	0.6989	0.4204	0.1301
cg19430489	0.6919	0.4422	0.1395
cg07684809	0.7108	0.5013	0.1841
cg02818811	0.5185	0.2588	0.0734
cg21087137	0.5952	0.3891	0.1692
cg24234651	0.619	0.4452	0.2049
cg26620710	0.5658	0.3459	0.2939
cg02727104	0.5496	0.4073	0.2241
cg10023272	0.528	0.3656	0.1994
cg00967552	0.6147	0.4255	0.2326
cg12520549	0.5575	0.3768	0.2471
cg16332936	0.5432	0.4098	0.2005
cg11928275	0.5908	0.4811	0.2951
cg05136263	0.6887	0.4559	0.2567
cg06596991	0.6763	0.4554	0.2143
cg25987194	0.6008	0.5164	0.226
cg27382405	0.6269	0.5438	0.2352
cg25261328	0.5585	0.4489	0.2352
cg06669276	0.5758	0.4303	0.1631
cg14221460	0.5065	0.4696	0.1064
cg15802091	0.5368	0.3739	0.1529
cg08992759	0.4961	0.4068	0.1691
cg13523557	0.5492	0.4105	0.1659
cg22372930	0.5812	0.4103	0.1096
cg27212729	0.6346	0.483	0.0852
cg08145590	0.6921	0.5184	0.1856
cg23202738	0.6068	0.4305	0.2332
cg03287940	0.7147	0.4362	0.1973
cg00323305	0.659	0.3888	0.1859
cg27622506	0.5935	0.3313	0.1572
cg21303011	0.6131	0.3762	0.2004
cg18004756	0.7304	0.3772	0.1305
cg25330243	0.6479	0.3246	0.1414
cg14410589	0.6837	0.4092	0.1543
cg16423375	0.6912	0.4419	0.1739
cg06647751	0.6497	0.3838	0.1996
cg01288089	0.6099	0.3161	0.1404
cg14514569	0.6288	0.3129	0.2024
cg23191956	0.6742	0.2999	0.2154
cg17716765	0.4858	0.3683	0.2038
cg17054759	0.5681	0.405	0.2284
cg10121601	0.5315	0.3675	0.2001
cg06885189	0.5606	0.4076	0.2558
cg18516158	0.5434	0.3229	0.1592
cg04537567	0.5261	0.3171	0.1301
cg17793776	0.5411	0.3384	0.1306
cg01844539	0.5685	0.3064	0.1054
cg13157757	0.5781	0.3512	0.1243
cg10680264	0.5595	0.4254	0.1939
cg02325540	0.5649	0.4079	0.101
cg10716835	0.6868	0.5065	0.1481
cg11966450	0.5296	0.4969	0.1858
cg02283775	0.5806	0.3865	0.1399
cg02746725	0.5708	0.3873	0.1416
cg23650801	0.5478	0.4171	0.1296
cg00726615	0.5026	0.3911	0.1805
cg17180631	0.5195	0.4648	0.1622
cg09269336	0.5345	0.4492	0.1678
cg25209842	0.4383	0.4543	0.1733
cg08601357	0.5383	0.4168	0.1938
cg25358289	0.6795	0.5687	0.2681
cg20943084	0.6571	0.4721	0.196
cg25706342	0.6187	0.5531	0.1992
cg11563383	0.5955	0.4812	0.2288
cg17736443	0.6698	0.4409	0.2194
cg13847070	0.6484	0.4541	0.209
cg01218180	0.5439	0.4565	0.3116
cg08662017	0.4771	0.3656	0.1616
cg24543696	0.5701	0.5021	0.2257
cg05106294	0.5594	0.5017	0.2256
cg09757430	0.5459	0.3936	0.2285
cg06314333	0.5128	0.4607	0.2295
cg15261247	0.5873	0.4772	0.2425
cg06645033	0.5778	0.5328	0.3848
cg17112958	0.6306	0.4787	0.2704
cg16604243	0.6011	0.4517	0.1783
cg27500027	0.5626	0.4304	0.2414
cg16501308	0.6492	0.4956	0.1958
cg09662584	0.5724	0.4226	0.1535
cg22674613	0.6568	0.5371	0.1841
cg18959554	0.6032	0.4854	0.1918
cg21165221	0.6303	0.4938	0.2769
cg12747860	0.5272	0.4651	0.1939
cg15864834	0.5769	0.4209	0.1504
cg15471501	0.6325	0.3979	0.2391
cg08231870	0.5944	0.4997	0.1839
cg24399924	0.6004	0.5775	0.2294
cg01472882	0.5844	0.5269	0.2216
cg00249511	0.7466	0.526	0.1607
cg25774643	0.7686	0.6709	0.2514
cg00347563	0.7494	0.5558	0.1989
cg14179389	0.7357	0.5692	0.2344
cg08713212	0.7182	0.5165	0.1377
cg09681167	0.7607	0.5057	0.1785
cg00889769	0.6444	0.4922	0.2059
cg13031251	0.5604	0.4266	0.1653
cg05907933	0.7016	0.5219	0.1699
cg14269973	0.6814	0.4824	0.2627
cg02674384	0.7583	0.5421	0.2762
cg08018585	0.8388	0.6079	0.3011
cg00575665	0.6982	0.5681	0.4202
cg23615741	0.8213	0.6097	0.4338
cg13297960	0.8205	0.5459	0.349
cg16814483	0.7993	0.6191	0.3248
cg05486035	0.7325	0.6053	0.3375
cg07810726	0.6862	0.4326	0.1802
cg00594129	0.7407	0.5081	0.2778
cg04248271	0.7382	0.517	0.3072
cg10914192	0.6789	0.4854	0.3505
cg08718490	0.6378	0.4683	0.3021
cg23468002	0.7042	0.4592	0.4014
cg17721879	0.6591	0.4333	0.3485
cg02843349	0.8162	0.5611	0.2924
cg05472468	0.7443	0.4974	0.3114
cg01490094	0.7748	0.5074	0.31
cg00588920	0.7506	0.4399	0.1406
cg24523948	0.7904	0.5638	0.3182
cg07813142	0.839	0.4715	0.2998
cg24772753	0.7828	0.4978	0.3437
cg09651522	0.8141	0.54	0.3438
cg13340765	0.8096	0.5522	0.3769
cg12485185	0.8109	0.5194	0.3422
cg24945701	0.7772	0.5037	0.3438
cg11300809	0.7936	0.5161	0.4286
cg14435109	0.7852	0.4966	0.2664
cg22272840	0.7779	0.5335	0.3454
cg07015195	0.861	0.6198	0.3212
cg26727693	0.7279	0.5759	0.3059
cg10903903	0.7477	0.4528	0.2153
cg25799109	0.7588	0.5965	0.3329
cg07580591	0.7502	0.5069	0.2601
cg06634716	0.8168	0.5386	0.294
cg21784383	0.8386	0.5605	0.2969
cg07029873	0.8006	0.4981	0.2833
cg25975621	0.7999	0.4881	0.2169
cg08883223	0.7831	0.5154	0.1913
cg26210445	0.7647	0.5427	0.2699
cg14416523	0.7512	0.4978	0.2561
cg00888521	0.7231	0.4877	0.2345
cg25645064	0.7782	0.5048	0.312
cg15555932	0.7891	0.5667	0.2601
cg17403609	0.6139	0.4471	0.2642
cg00489401	0.6575	0.5142	0.3203
cg00970396	0.6718	0.6262	0.3126
cg09858188	0.7945	0.6321	0.4252
cg00024086	0.6455	0.4779	0.3254
cg23326689	0.7519	0.5416	0.3396
cg06033738	0.7155	0.4926	0.2192
cg15126975	0.7645	0.5455	0.3264
cg09062550	0.7918	0.5674	0.3251
cg08364561	0.7795	0.5352	0.3237
cg07441518	0.7116	0.5131	0.3472
cg01128642	0.6693	0.5472	0.2982
cg20653012	0.6869	0.4536	0.2074
cg10961604	0.7652	0.6048	0.4216
cg05436231	0.6725	0.5345	0.3641
cg16993043	0.6898	0.4585	0.2911
cg16389901	0.7499	0.5929	0.3262
cg06005891	0.7204	0.5165	0.3546
cg04550823	0.6534	0.5012	0.3186
cg16683160	0.7282	0.5775	0.3683
cg04246763	0.7686	0.6013	0.389
cg09297288	0.7862	0.5831	0.2869
cg07847030	0.7846	0.5951	0.3504
cg17484733	0.7489	0.5663	0.3662
cg20098471	0.7917	0.6116	0.2942
cg04407470	0.7273	0.6052	0.2966
cg07095997	0.7434	0.6101	0.2829
cg11229513	0.7602	0.5372	0.2959
cg16374663	0.7191	0.5679	0.2619
cg07143532	0.7711	0.5876	0.2319
cg13186228	0.7412	0.6138	0.3036
cg14262681	0.8612	0.6388	0.3796
cg26527487	0.7526	0.5992	0.336
cg03066050	0.7896	0.6302	0.3976
cg26371731	0.7553	0.5686	0.3137
cg16898193	0.8273	0.5936	0.2847
cg00405554	0.612	0.4645	0.2246
cg23242862	0.6288	0.3922	0.1453
cg00924004	0.6671	0.4425	0.1803
cg07923686	0.7397	0.4826	0.2462
cg23897749	0.6939	0.4946	0.2042
cg01028849	0.7101	0.5147	0.2326
cg22884051	0.6814	0.5121	0.303
cg04674956	0.7549	0.4881	0.2702
cg21845457	0.7906	0.4799	0.2605
cg03053788	0.6776	0.3788	0.1744
cg01926906	0.6969	0.3502	0.1721
cg10613701	0.6414	0.3235	0.1118
cg21695024	0.6611	0.2755	0.0814
cg22863920	0.6859	0.3778	0.0801
cg03186333	0.5917	0.3558	0.0924
cg15795787	0.6282	0.3828	0.1095
cg26947626	0.7334	0.5052	0.2242
cg02315271	0.7734	0.4936	0.1866
cg23954787	0.6825	0.4542	0.1705
cg20386316	0.8549	0.5095	0.215
cg26818625	0.7666	0.4215	0.1416
cg26472133	0.7261	0.5208	0.2856
cg24052359	0.7102	0.4749	0.234
cg03332469	0.5828	0.4124	0.2436
cg05060949	0.5816	0.4254	0.2026
cg13345957	0.6525	0.3545	0.1333
cg25287257	0.6566	0.4342	0.1854
cg18845377	0.5459	0.3601	0.0898
cg07981013	0.652	0.4819	0.2061
cg16283362	0.6685	0.5433	0.2366
cg04362586	0.7188	0.4165	0.3989
cg05514256	0.6091	0.4116	0.3323
cg27268556	0.6818	0.3865	0.2537
cg25771271	0.7266	0.4514	0.3399
cg16419441	0.6891	0.5134	0.2866
cg22970357	0.7102	0.5259	0.3551
cg14504259	0.7482	0.4914	0.3763
cg22694818	0.6971	0.3891	0.3514
cg07173635	0.6751	0.4641	0.2396
cg14448169	0.6785	0.4772	0.2744
cg05470554	0.6363	0.4626	0.2702
cg23217622	0.6994	0.5332	0.3506
cg18623980	0.7326	0.4795	0.3388
cg13945224	0.6733	0.4556	0.2666
cg16419354	0.647	0.5473	0.4059
cg10906284	0.6172	0.4709	0.3186
cg00529958	0.6142	0.4828	0.2879
cg24136205	0.5866	0.4933	0.3333
cg20442599	0.6544	0.4886	0.3403
cg18557131	0.6227	0.4661	0.2241
cg26095658	0.6435	0.4978	0.3836
cg21870884	0.5399	0.4181	0.3127
cg15892784	0.6451	0.4494	0.3228
cg07883457	0.5378	0.4453	0.3683
cg13738144	0.5556	0.4107	0.34
cg09767822	0.6401	0.4366	0.3857
cg20192747	0.6409	0.4998	0.4479
cg12382153	0.7372	0.4705	0.3119
cg10384245	0.7265	0.3926	0.2657
cg22763680	0.7323	0.4329	0.2598
cg06551997	0.6902	0.3704	0.1824
cg13413955	0.6682	0.3846	0.2904
cg00495860	0.7004	0.4264	0.2414
cg18525486	0.5996	0.4244	0.3032
cg06776146	0.6408	0.4211	0.2851
cg21528204	0.624	0.3974	0.2476
cg01815538	0.6543	0.3699	0.2593
cg26678970	0.6623	0.3252	0.1878
cg18687675	0.6616	0.3415	0.2729
cg26248075	0.7034	0.4119	0.3252
cg04111071	0.6929	0.4308	0.285
cg00503302	0.6689	0.4086	0.2956
cg12378187	0.7547	0.4899	0.3049
cg18396984	0.7501	0.426	0.2162
cg02898293	0.6786	0.4324	0.3044
cg22857085	0.7645	0.3696	0.2284
cg11174855	0.6976	0.4741	0.2768
cg19329160	0.6881	0.4889	0.3214
cg21100077	0.6686	0.4722	0.3009
cg13436155	0.6964	0.491	0.3071
cg24306982	0.6737	0.3868	0.2561
cg15778437	0.7025	0.4719	0.1787
cg13917662	0.6894	0.4569	0.2659
cg15749858	0.6947	0.5297	0.2456
cg14085715	0.8069	0.6184	0.3444
cg24704593	0.7846	0.5865	0.3711
cg08949408	0.7137	0.4922	0.1885
cg09165441	0.7021	0.5335	0.2676
cg18771357	0.6607	0.4757	0.1535
cg27405554	0.6719	0.3494	0.1166
cg09013204	0.7186	0.3775	0.139
cg25180342	0.6142	0.4526	0.1852
cg07694390	0.581	0.4336	0.1443
cg17968795	0.7658	0.5065	0.1802
cg04787024	0.7593	0.4628	0.118
cg22991101	0.6535	0.4752	0.1801
cg18030960	0.7194	0.508	0.1869
cg05482942	0.7109	0.5028	0.1894
cg09354241	0.7535	0.6068	0.2132
cg26370729	0.6976	0.5293	0.2183
cg15192750	0.5703	0.5195	0.2356
cg00768993	0.6526	0.4937	0.1638
cg00326127	0.6596	0.5107	0.1918
cg20449692	0.6562	0.4555	0.2025
cg01363714	0.7155	0.5308	0.2792
cg11859607	0.6916	0.4344	0.2544
cg00312921	0.7555	0.5055	0.2131
cg26309194	0.6516	0.5426	0.2276
cg08522426	0.66	0.4146	0.1254
cg00025647	0.6827	0.4019	0.134
cg14034968	0.6889	0.3452	0.1268
cg23147574	0.7314	0.3937	0.1411
cg16215422	0.7781	0.4291	0.203
cg19112895	0.8259	0.3922	0.0989
cg12989851	0.7579	0.4159	0.1559
cg17569743	0.7426	0.4434	0.1773
cg16199277	0.6137	0.3322	0.1216
cg27507919	0.6416	0.298	0.0927
cg12361223	0.6888	0.3586	0.1172
cg00370229	0.6887	0.4632	0.2579
cg12217400	0.6549	0.4607	0.2914
cg15490715	0.6537	0.4332	0.2084
cg06613392	0.5895	0.425	0.2276
cg22617773	0.8413	0.46	0.2152
cg14278853	0.8562	0.4492	0.2022
cg00650176	0.7255	0.4318	0.1499
cg18588589	0.7062	0.3141	0.1431
cg21834061	0.7448	0.4425	0.2164
cg16044251	0.6933	0.4039	0.176
cg16134800	0.702	0.3392	0.1274
cg08856879	0.628	0.3524	0.154
cg07850464	0.5867	0.2995	0.1288
cg06103642	0.7223	0.4085	0.1438
cg11086764	0.6893	0.4657	0.1676
cg21762523	0.6965	0.4544	0.2064
cg03673965	0.7002	0.4434	0.1799
cg24381412	0.6908	0.4269	0.1278
cg06623935	0.7248	0.387	0.1101
cg18318878	0.6762	0.4319	0.1924
cg06019853	0.7268	0.3863	0.1058
cg15981734	0.7056	0.4778	0.1678
cg05216730	0.6275	0.3899	0.1479
cg02764346	0.7187	0.3861	0.1379
cg08637438	0.71	0.394	0.1456
cg08793877	0.6743	0.4244	0.1909
cg18866599	0.6644	0.4329	0.1727
cg25052456	0.6342	0.4164	0.1181
cg25542041	0.6692	0.4387	0.1587
cg07293445	0.7286	0.5182	0.1582
cg27404023	0.759	0.4734	0.1924
cg10830145	0.785	0.4172	0.1536
cg19978181	0.7622	0.4648	0.1782
cg15160263	0.7666	0.5205	0.221
cg16304215	0.8173	0.5232	0.1919
cg18244817	0.7354	0.4593	0.1846
cg12839172	0.763	0.4879	0.1422
cg13164157	0.7105	0.3969	0.0718
cg09076334	0.6473	0.4166	0.1639
cg09473359	0.6983	0.5082	0.2224
cg06871074	0.6636	0.4201	0.1947
cg16700924	0.7025	0.4944	0.1461
cg04977834	0.8028	0.5131	0.1638
cg24773418	0.6805	0.4321	0.1581
cg26014634	0.7411	0.4528	0.213
cg13755873	0.6968	0.3784	0.1899
cg00953355	0.7068	0.4422	0.1667
cg24961583	0.7499	0.4773	0.1088
cg15684962	0.7636	0.4286	0.1151
cg21889472	0.6639	0.4006	0.1883
cg26048630	0.7375	0.4282	0.1942
cg05924540	0.7223	0.4285	0.1681
cg06215569	0.7491	0.5138	0.2238
cg17078427	0.6809	0.3996	0.1357
cg13674174	0.7409	0.4256	0.1944
cg22579265	0.7122	0.4317	0.1662
cg11770080	0.6614	0.3572	0.1551
cg11561737	0.6442	0.2921	0.0769
cg23880668	0.7086	0.3619	0.1424
cg00196414	0.6857	0.3559	0.1204
cg27116912	0.713	0.416	0.1282
cg23049458	0.7109	0.4825	0.1822
cg23978504	0.7099	0.4034	0.2397
cg23894086	0.6966	0.4408	0.2578
cg14795752	0.7328	0.4397	0.2042
cg18058747	0.6842	0.4742	0.2794
cg06679720	0.6555	0.4242	0.1961
cg18413131	0.7254	0.4131	0.1052
cg00926400	0.6329	0.4765	0.1917
cg02993352	0.6928	0.4251	0.183
cg14252279	0.6904	0.5307	0.2544
cg18234130	0.6688	0.538	0.1334
cg23693289	0.6499	0.5684	0.2015
cg07906632	0.7875	0.5051	0.1868
cg19271111	0.7203	0.4668	0.2452
cg10086104	0.7619	0.5695	0.144
cg04406873	0.7281	0.4859	0.1536
cg27109600	0.6215	0.4338	0.2005
cg13066016	0.6851	0.4636	0.2488
cg18175808	0.6487	0.4414	0.2874
cg02710571	0.6948	0.4572	0.214
cg10757065	0.7464	0.5121	0.2838
cg16202331	0.6648	0.4364	0.1964
cg05710540	0.6481	0.4699	0.1099
cg22881652	0.6561	0.4935	0.1884
cg09785586	0.6012	0.4377	0.2181
cg04549333	0.67	0.4526	0.3538
cg11260848	0.6413	0.3548	0.2659
cg20889818	0.6271	0.4051	0.283
cg21406075	0.6056	0.4066	0.2746
cg22958047	0.6119	0.4457	0.3136
cg03799283	0.6034	0.4804	0.2919
cg03839074	0.6539	0.4158	0.2572
cg25452067	0.5632	0.3248	0.2984
cg08823110	0.7056	0.4117	0.2648
cg19229182	0.6869	0.4418	0.2491
cg20611680	0.6212	0.3946	0.2226
cg17360781	0.6278	0.4257	0.2682
cg09127044	0.6751	0.4579	0.2534
cg07434271	0.7409	0.4671	0.2658
cg07862488	0.7596	0.4225	0.2635
cg07037371	0.7008	0.4106	0.2235
cg02099878	0.8015	0.4735	0.2254
cg11101117	0.7784	0.4674	0.2454
cg19416417	0.725	0.4305	0.3091
cg04892836	0.7611	0.4252	0.2724
cg01073837	0.7418	0.4188	0.2526
cg23015341	0.6692	0.3894	0.2967
cg13322131	0.7072	0.4212	0.3125
cg19556343	0.6553	0.3642	0.2012
cg20923619	0.6279	0.368	0.2152
cg05519187	0.6755	0.4298	0.2254
cg20100910	0.7012	0.3775	0.1729
cg02863073	0.6778	0.4093	0.2271
cg04498418	0.6898	0.3744	0.2099
cg08498156	0.6506	0.4497	0.2318
cg27092857	0.744	0.3889	0.2018
cg25443851	0.6911	0.3793	0.2026
cg00255368	0.6544	0.3948	0.2342
cg26004203	0.7555	0.4897	0.2991
cg25755575	0.7523	0.4282	0.198
cg23676439	0.7339	0.4384	0.2378
cg25806701	0.6555	0.3866	0.2208
cg06470822	0.6723	0.4237	0.1907
cg01131038	0.6236	0.4487	0.2364
cg16361302	0.642	0.4771	0.2929
cg17922359	0.6771	0.5083	0.2273
cg07035659	0.6484	0.4381	0.3304
cg17444738	0.6332	0.4543	0.2594
cg15509361	0.6453	0.4272	0.2926
cg10521706	0.6815	0.4494	0.2918
cg05258736	0.6836	0.4646	0.3102
cg20762861	0.7652	0.4666	0.313
cg25023994	0.6954	0.4066	0.2513
cg16519587	0.7059	0.4365	0.2109
cg23242052	0.7098	0.4219	0.178
cg04079301	0.6792	0.4246	0.2152
cg15499368	0.7277	0.4486	0.275
cg20171396	0.6766	0.4718	0.2253
cg06351066	0.6789	0.4561	0.213
cg08151705	0.6264	0.4222	0.2346
cg10954469	0.6464	0.597	0.3174
cg17930194	0.6843	0.4888	0.3177
cg19064523	0.6832	0.503	0.3367
cg04354393	0.6899	0.5321	0.3402
cg00274965	0.7575	0.4924	0.2819
cg10915739	0.6275	0.3969	0.2543
cg04836472	0.6606	0.4701	0.3708
cg02849695	0.728	0.5994	0.3314
cg17264618	0.6929	0.5324	0.2488
cg03458172	0.7884	0.5104	0.2787
cg09095222	0.6382	0.432	0.2772
cg05401764	0.6766	0.3721	0.1463
cg00089486	0.6935	0.4381	0.1969
cg16531209	0.83	0.5851	0.236
cg03020554	0.7292	0.4832	0.1918
cg11856078	0.728	0.5046	0.1411
cg01793704	0.7353	0.5802	0.2396
cg02169391	0.629	0.4572	0.1902
cg20449590	0.8046	0.5398	0.2516
cg20291855	0.7236	0.5646	0.1618
cg06857289	0.6854	0.4809	0.1669
cg07395354	0.8034	0.7008	0.3546
cg03985727	0.7239	0.6486	0.3209
cg16629469	0.7813	0.6275	0.2072
cg20295992	0.8427	0.5782	0.1445
cg08382226	0.8403	0.5531	0.1629
cg11973479	0.5709	0.4149	0.1074
cg24496841	0.7884	0.6004	0.2758
cg25228422	0.6987	0.5023	0.1858
cg12674357	0.6846	0.5888	0.2429
cg20796467	0.6581	0.5569	0.1785
cg15994026	0.5631	0.5433	0.1601
cg26074603	0.6898	0.5048	0.2301
cg02326058	0.7305	0.4041	0.2281
cg06192497	0.6978	0.4737	0.2366
cg27621129	0.6474	0.4482	0.2567
cg19351026	0.7082	0.4672	0.1986
cg11993118	0.6231	0.423	0.1471
cg12697325	0.6209	0.4607	0.2098
cg02839123	0.6106	0.4757	0.2559
cg01799671	0.7328	0.4851	0.2766
cg06377635	0.6981	0.5549	0.3081
cg02101812	0.7561	0.4095	0.3043
cg03131366	0.751	0.4832	0.3232
cg26366091	0.7228	0.4484	0.2782
cg17796043	0.7144	0.4375	0.3374
cg02598079	0.7036	0.5529	0.3694
cg26575450	0.7124	0.5193	0.2884
cg03517776	0.8014	0.5932	0.3138
cg06510261	0.7758	0.5889	0.3011
cg06385583	0.7649	0.5764	0.2792
cg02561912	0.6334	0.5525	0.3525
cg07137955	0.7434	0.5058	0.2814
cg18016181	0.7408	0.541	0.2169
cg24304093	0.7376	0.5207	0.2309
cg14768245	0.7459	0.5228	0.2384
cg25464921	0.7149	0.6065	0.3206
cg19084726	0.6662	0.5612	0.3317
cg00910518	0.6849	0.5794	0.2885
cg22550549	0.6332	0.5437	0.3689
cg17689707	0.7153	0.5051	0.2317
cg20655113	0.7658	0.5263	0.213
cg13580857	0.8012	0.5026	0.2263
cg03344570	0.7942	0.4756	0.1501
cg03629499	0.6688	0.4813	0.1999
cg10606490	0.8538	0.5413	0.2097
cg25782847	0.7828	0.4707	0.1741
cg15384598	0.7696	0.5383	0.1713
cg18342462	0.7799	0.4924	0.2674
cg17293936	0.7422	0.5416	0.2174
cg17981058	0.7428	0.5161	0.2472
cg03890222	0.6787	0.4357	0.2181
cg11751707	0.7115	0.4892	0.2651
cg16439198	0.7265	0.469	0.2016
cg18465694	0.7247	0.4961	0.2612
cg02683759	0.7256	0.545	0.2481
cg06723863	0.6944	0.5462	0.291
cg08203682	0.8221	0.5108	0.1731
cg25492645	0.8155	0.53	0.2097
cg03001942	0.7993	0.5459	0.236
cg07913197	0.8186	0.5692	0.2454
cg17053963	0.8132	0.5429	0.1973
cg19376851	0.8636	0.5919	0.2141
cg09542210	0.8676	0.5359	0.1782
cg20998319	0.7845	0.5255	0.1422
cg05720261	0.7404	0.4965	0.1925
cg18347921	0.7582	0.4542	0.1706
cg01364478	0.7622	0.4823	0.2046
cg19444609	0.7968	0.4853	0.1646
cg00210994	0.8266	0.4725	0.1383
cg04557357	0.7894	0.4946	0.197
cg25203962	0.8291	0.5601	0.2399
cg20130213	0.8244	0.6049	0.2448
cg06213964	0.8848	0.6235	0.1644
cg15932013	0.8234	0.6322	0.2353
cg22864337	0.8452	0.642	0.2118
cg15963552	0.8137	0.5705	0.2141
cg14649650	0.7965	0.5711	0.2004
cg21908235	0.8052	0.5917	0.2654
cg00838423	0.7488	0.5505	0.2555
cg00044796	0.7974	0.5458	0.2555
cg06263461	0.7294	0.5197	0.2362
cg07817686	0.7016	0.5499	0.2496
cg23891273	0.7974	0.5844	0.2705
cg09250678	0.7738	0.5474	0.2211
cg13732582	0.8084	0.5828	0.2896
cg10272601	0.7214	0.538	0.2363
cg24851854	0.7419	0.5305	0.2744
cg05065507	0.8111	0.5357	0.2748
cg21977377	0.7116	0.5556	0.3532
cg22474464	0.7312	0.5098	0.1854
cg13634242	0.871	0.5671	0.2513
cg19962116	0.7334	0.5521	0.2808
cg13547268	0.7836	0.5976	0.138
cg16354651	0.6892	0.5358	0.2204
cg11824639	0.6409	0.377	0.1688
cg09318375	0.6486	0.4248	0.2149
cg14207728	0.7761	0.4543	0.1936
cg17284804	0.7327	0.4999	0.262
cg25339566	0.7656	0.5352	0.2901
cg15711902	0.8282	0.4994	0.2107
cg23089825	0.7758	0.5335	0.2232
cg07149609	0.7749	0.4949	0.2719
cg26360792	0.7518	0.5269	0.2408
cg27299406	0.7955	0.5489	0.2483
cg00460049	0.7909	0.4794	0.2198
cg20289949	0.7658	0.4454	0.1748
cg26849331	0.5008	0.3726	0.2708
cg25955180	0.5682	0.389	0.3071
cg17272563	0.5585	0.3545	0.2742
cg14644001	0.5664	0.3441	0.2301
cg21035875	0.5586	0.2888	0.2234
cg04630292	0.6015	0.3425	0.2297
cg19192280	0.6367	0.2862	0.2006
cg02925367	0.5572	0.2217	0.1483
cg08376141	0.6138	0.5219	0.4155
cg13782301	0.6415	0.527	0.4809
cg18243760	0.6983	0.4121	0.2875
cg17626960	0.6785	0.3505	0.2742
cg14531663	0.664	0.3635	0.2394
cg22897615	0.7857	0.4947	0.3302
cg14027333	0.6428	0.4396	0.3146
cg14757228	0.7234	0.4553	0.3666
cg27067781	0.7008	0.4636	0.3674
cg11945824	0.7152	0.4771	0.3722
cg18944010	0.6482	0.3717	0.2703
cg21762788	0.7333	0.3754	0.2702
cg18530551	0.6595	0.3369	0.1706
cg24736989	0.7254	0.3713	0.1939
cg14511698	0.7698	0.4096	0.2727
cg09968723	0.6735	0.4063	0.1894
cg12486169	0.6427	0.3656	0.1927
cg09216650	0.5837	0.2949	0.1809
cg01528052	0.6465	0.3942	0.1699
cg01964152	0.7041	0.3454	0.2126
cg08548396	0.7345	0.3788	0.2037
cg00609135	0.6772	0.3779	0.2126
cg04832767	0.7219	0.3694	0.1311
cg06808498	0.8175	0.4101	0.2269
cg10755235	0.6971	0.384	0.1921
cg00859478	0.6747	0.3636	0.2052
cg17666539	0.7724	0.4536	0.307
cg06793867	0.7079	0.3891	0.2845
cg03851159	0.6849	0.3782	0.2258
cg03874199	0.7528	0.4203	0.2612
cg18022224	0.7004	0.3566	0.1841
cg23130254	0.7279	0.4045	0.2328
cg08431899	0.7028	0.4507	0.2242
cg25741487	0.727	0.4334	0.2601
cg13019143	0.7394	0.473	0.2746
cg13482308	0.7101	0.4411	0.1901
cg22758454	0.7061	0.4618	0.2651
cg14983838	0.6229	0.4035	0.2358
cg04546413	0.6727	0.4742	0.3384
cg12756686	0.6615	0.4658	0.3162
cg14891209	0.7698	0.4004	0.3722
cg11841771	0.7046	0.3851	0.2939
cg08086720	0.7488	0.4051	0.2932
cg19912142	0.7002	0.4044	0.3199
cg21907579	0.7522	0.4164	0.2997
cg07068674	0.7455	0.4117	0.223
cg13023870	0.7705	0.4208	0.2627
cg11112161	0.7652	0.3622	0.2759
cg16966315	0.6891	0.4513	0.1979
cg11213690	0.7384	0.5355	0.2731
cg08390172	0.7364	0.4862	0.245
cg14446712	0.6932	0.4187	0.1852
cg07488576	0.6859	0.3943	0.3078
cg18843739	0.7707	0.5252	0.3902
cg26398921	0.6699	0.3818	0.2991
cg26220673	0.6956	0.4424	0.3355
cg24469980	0.6746	0.4383	0.3283
cg18159860	0.6921	0.415	0.3261
cg23856413	0.7001	0.3758	0.2715
cg04268254	0.6565	0.3643	0.2887
cg02829688	0.6739	0.4225	0.2479
cg16655791	0.6302	0.3832	0.2568
cg00486340	0.7519	0.4995	0.3411
cg13207326	0.7326	0.4829	0.3623
cg14602530	0.8001	0.5057	0.3159
cg07462756	0.7676	0.5226	0.3752
cg25363445	0.86	0.5031	0.3283
cg21510348	0.7961	0.5081	0.3535
cg04221521	0.7654	0.5092	0.3532
cg21046148	0.8092	0.5377	0.3139
cg06422883	0.7587	0.4207	0.3093
cg11796442	0.7891	0.4565	0.3911
cg07431286	0.7509	0.4196	0.1865
cg21770800	0.8394	0.4446	0.302
cg10304637	0.8242	0.4518	0.2516
cg04415798	0.8241	0.4931	0.3774
cg12143789	0.6955	0.3391	0.1728
cg01937780	0.6845	0.386	0.2251
cg11795854	0.7294	0.4095	0.2318
cg15168727	0.6679	0.4411	0.349
cg01927745	0.6892	0.459	0.3453
cg09142313	0.7156	0.4269	0.2545
cg20574490	0.7761	0.4336	0.2256
cg18177414	0.6597	0.4402	0.2813
cg21802055	0.7316	0.4968	0.2779
cg26549701	0.7146	0.5057	0.3369
cg03456560	0.64	0.4511	0.4008
cg08985063	0.6916	0.4778	0.3711
cg14872952	0.6741	0.4449	0.2914
cg10967023	0.6911	0.3538	0.1678
cg17029354	0.6754	0.3548	0.2071
cg08286181	0.6988	0.3832	0.2587
cg10831607	0.7351	0.3789	0.2314
cg05398903	0.7229	0.3973	0.2144
cg00661970	0.7482	0.3961	0.2527
cg26385172	0.7455	0.4364	0.2308
cg26620530	0.5429	0.3149	0.122
cg08618204	0.6204	0.3422	0.2553
cg03723247	0.5817	0.2919	0.1585
cg17070988	0.5896	0.3499	0.2422
cg21045464	0.6942	0.3272	0.1815
cg15402529	0.6564	0.3635	0.2223
cg16945186	0.5961	0.4705	0.3132
cg05096751	0.5315	0.3505	0.2336
cg21579274	0.5927	0.3631	0.248
cg18755846	0.5735	0.3249	0.2304
cg12510458	0.5362	0.3647	0.2259
cg24690731	0.5492	0.2793	0.2339
cg13078381	0.5752	0.2824	0.2461
cg17204129	0.8628	0.484	0.2924
cg00735923	0.7643	0.3921	0.2003
cg17616554	0.8101	0.4301	0.2198
cg09626894	0.7662	0.4039	0.2228
cg25509184	0.7241	0.3982	0.314
cg26635219	0.7978	0.4615	0.2434
cg06202276	0.7866	0.3816	0.2269
cg17898329	0.6961	0.3454	0.1572
cg22120063	0.6155	0.2994	0.1976
cg21117734	0.7281	0.2849	0.2311
cg21461649	0.6991	0.3162	0.1315
cg06081199	0.5685	0.2912	0.156
cg26298409	0.6935	0.3661	0.1533
cg04954559	0.6753	0.2962	0.1119
cg17231999	0.8038	0.3866	0.1902
cg27405791	0.7686	0.3234	0.228
cg01370541	0.7664	0.303	0.1544
cg24722073	0.6779	0.2775	0.1733
cg20038996	0.7282	0.2579	0.1363
cg14765959	0.7634	0.3464	0.2182
cg09570682	0.6889	0.3612	0.2228
cg25742246	0.6452	0.2922	0.1326
cg26926612	0.7359	0.3868	0.2235
cg02892286	0.7164	0.4119	0.2049
cg15788639	0.5574	0.4664	0.1814
cg23313031	0.6025	0.4165	0.1751
cg19448822	0.5384	0.3656	0.1606
cg13338877	0.4685	0.3632	0.1499
cg18713646	0.5538	0.4642	0.1979
cg23119604	0.4589	0.4264	0.204
cg06712559	0.5119	0.5048	0.2006
cg14663984	0.6651	0.5428	0.1892
cg01814945	0.6149	0.3631	0.0889
cg25720815	0.6104	0.4315	0.1442
cg24725574	0.6802	0.4274	0.1126
cg12976581	0.6475	0.4119	0.1247
cg09659004	0.606	0.4239	0.1326
cg16794576	0.6171	0.4754	0.1374
cg21330423	0.7257	0.4623	0.1266
cg13207333	0.6464	0.4179	0.2198
cg14781281	0.6383	0.4836	0.1902
cg15726260	0.6536	0.4841	0.1824
cg23026024	0.6479	0.485	0.2402
cg11867546	0.6418	0.5247	0.2422
cg23483840	0.6948	0.5441	0.2645
cg08325845	0.7235	0.5652	0.2616
cg08163199	0.7315	0.5115	0.1869
cg25318809	0.7253	0.5261	0.2168
cg00656387	0.4835	0.2934	0.0541
cg13409248	0.5322	0.3614	0.1129
cg10755058	0.6116	0.4582	0.2169
cg18306943	0.5482	0.3294	0.1269
cg02782426	0.5852	0.4144	0.1787
cg04652961	0.5933	0.2813	0.0621
cg17498101	0.6916	0.3715	0.0888
cg03181829	0.6772	0.3641	0.0893
cg10446179	0.6994	0.4335	0.1478
cg10992014	0.7039	0.389	0.1814
cg15927196	0.6355	0.4552	0.2288
cg07121856	0.6372	0.5176	0.2318
cg23230584	0.6543	0.5011	0.1756
cg18794404	0.6436	0.4512	0.1588
cg08029281	0.6884	0.399	0.2118
cg19523082	0.6835	0.4451	0.1929
cg08839858	0.4964	0.3835	0.1589
cg08919597	0.7458	0.3806	0.2079
cg23405212	0.6681	0.3942	0.1355
cg25452974	0.5974	0.3792	0.072
cg19156231	0.4782	0.3326	0.2602
cg24946795	0.5672	0.3727	0.2227
cg21974358	0.5588	0.38	0.2469
cg24740868	0.7084	0.4849	0.4168
cg15628917	0.6755	0.3916	0.2746
cg11199869	0.6611	0.5164	0.2729
cg24881664	0.5407	0.3694	0.1919
cg13963738	0.5658	0.3879	0.1909
cg01402735	0.5146	0.3572	0.2659
cg02154252	0.5854	0.3796	0.2841
cg18592365	0.5688	0.3766	0.2959
cg13872005	0.5771	0.3598	0.3465
cg25428553	0.4915	0.3309	0.3249
cg05858889	0.5562	0.3296	0.1888
cg21101743	0.6005	0.369	0.2117
cg07561017	0.7259	0.6055	0.2744
cg20255775	0.6884	0.5595	0.2167
cg17342302	0.7149	0.5448	0.1669
cg12235144	0.6721	0.4904	0.1829
cg05019905	0.6299	0.5478	0.1254
cg26268701	0.6787	0.4736	0.1298
cg07657192	0.6216	0.4545	0.14
cg15931205	0.8069	0.6505	0.181
cg03995122	0.7282	0.6092	0.2556
cg00409917	0.6584	0.5238	0.229
cg21884062	0.7114	0.3752	0.1745
cg01952313	0.6792	0.4731	0.2642
cg12573705	0.6994	0.4372	0.2531
cg00398764	0.6363	0.4614	0.3085
cg07200348	0.6146	0.4025	0.2218
cg16735881	0.6868	0.502	0.3489
cg12638731	0.8255	0.5406	0.3084
cg22855860	0.818	0.5201	0.2768
cg10236452	0.6619	0.4744	0.2736
cg10210594	0.788	0.5904	0.3643
cg15095922	0.5729	0.3279	0.1824
cg05908105	0.6334	0.4878	0.2199
cg20293352	0.7146	0.5068	0.3162
cg00259834	0.6914	0.4358	0.2708
cg25508319	0.6946	0.3892	0.2673
cg26988617	0.7442	0.4288	0.3261
cg27289463	0.6718	0.4408	0.3098
cg18115040	0.5803	0.4401	0.3062
cg05979020	0.5662	0.4511	0.3711
cg21591742	0.6622	0.4356	0.2448
cg10364040	0.6867	0.4636	0.302
cg03699623	0.6185	0.3693	0.2067
cg04554928	0.5155	0.3599	0.223
cg09860781	0.5291	0.353	0.1711
cg09516476	0.558	0.3433	0.1692
cg22851295	0.6029	0.3962	0.2714
cg26401870	0.7011	0.4654	0.2764
cg10227358	0.6739	0.4294	0.2039
cg24927800	0.6571	0.4608	0.3136
cg20065463	0.6994	0.4585	0.3466
cg18182399	0.6192	0.3665	0.2768
cg09129100	0.7426	0.4239	0.1741
cg20674701	0.7368	0.4222	0.2353
cg26430167	0.6499	0.4702	0.1914
cg03914922	0.6721	0.4462	0.2115
cg04142323	0.7526	0.4972	0.2762
cg22951263	0.7156	0.4873	0.1774
cg26124318	0.5346	0.3643	0.2089
cg02637318	0.7009	0.506	0.2798
cg17297071	0.7442	0.4584	0.1569
cg12749863	0.7259	0.5236	0.2348
cg14315558	0.7675	0.5525	0.2729
cg06749789	0.6614	0.433	0.1571
cg00527440	0.7428	0.4396	0.0873
cg18894648	0.7442	0.5128	0.1874
cg16055026	0.5954	0.421	0.1725
cg24804948	0.7714	0.4312	0.1266
cg21404045	0.7035	0.4615	0.1482
cg24485957	0.4525	0.2565	0.1024
cg02766845	0.5225	0.2676	0.1272
cg08377819	0.4255	0.3383	0.1792
cg17545346	0.4224	0.2946	0.1191
cg04543938	0.5124	0.3962	0.2788
cg16470716	0.4428	0.3338	0.1851
cg11702085	0.4788	0.3745	0.2407
cg18803104	0.6315	0.4483	0.3147
cg15822765	0.6279	0.4682	0.3079
cg07124687	0.6426	0.4475	0.3157
cg25508679	0.6804	0.4621	0.3041
cg04122873	0.5788	0.3872	0.2042
cg05404698	0.5989	0.3919	0.1854
cg09556826	0.6219	0.4101	0.2406
cg01657207	0.6469	0.3764	0.1958
cg09181872	0.5864	0.3216	0.1167
cg11612291	0.5303	0.2756	0.0488
cg24173921	0.5787	0.2984	0.1021
cg06225133	0.5424	0.2658	0.0754
cg25783173	0.5028	0.2557	0.0713
cg05281708	0.4587	0.2445	0.0856
cg10469100	0.4662	0.2442	0.0723
cg20717205	0.4708	0.2394	0.0642
cg17092624	0.4562	0.2339	0.0694
cg00762613	0.5689	0.3068	0.1333
cg00944193	0.6827	0.3332	0.0986
cg02340053	0.6152	0.2619	0.0712
cg13020870	0.5361	0.31	0.1322
cg25371634	0.5947	0.2926	0.1402
cg13217260	0.4616	0.2385	0.0644
cg23516463	0.5715	0.415	0.1798
cg26830291	0.501	0.3729	0.1368
cg08520743	0.5883	0.3592	0.1252
cg15500865	0.5436	0.373	0.1368
cg25572105	0.4897	0.3649	0.1285
cg10947831	0.4319	0.2659	0.2098
cg27064287	0.5186	0.3326	0.1375
cg23990012	0.5662	0.3536	0.1553
cg26597539	0.5552	0.3283	0.0588
cg09715672	0.5422	0.319	0.1304
cg10083572	0.5061	0.3066	0.0756
cg13683125	0.6483	0.3328	0.1059
cg17265380	0.5324	0.3435	0.1202
cg23433889	0.5061	0.2384	0.0582
cg03222323	0.5624	0.4	0.0855
cg13378628	0.5324	0.3275	0.1386
cg15852891	0.5697	0.3631	0.0423
cg06182274	0.5116	0.3293	0.1072
cg26360616	0.5697	0.3178	0.1179
cg02147764	0.5635	0.3178	0.0714
cg20836412	0.5604	0.2867	0.1098
cg01288184	0.682	0.3951	0.1148
cg08512490	0.6181	0.2793	0.1057
cg16630989	0.5286	0.2857	0.1404
cg22366088	0.7532	0.2145	0.0416
cg19981568	0.7344	0.3396	0.1383
cg04666975	0.658	0.2663	0.1069
cg02348751	0.6999	0.3574	0.1788
cg03062549	0.5934	0.2734	0.1943
cg13690864	0.441	0.2102	0.0518
cg18351939	0.5397	0.2	0.0559
cg03905413	0.4439	0.1196	0.0357
cg13853591	0.5129	0.159	0.0714
cg03910767	0.5128	0.2224	0.0132
cg10818833	0.531	0.2096	0.0747
cg27533119	0.5694	0.2332	0.0688
cg00505001	0.5736	0.2775	0.122
cg12178237	0.5603	0.2644	0.1102
cg23376821	0.5376	0.3234	0.1277
cg04041960	0.5398	0.2631	0.0791
cg19155518	0.5836	0.2348	0.1324
cg25459450	0.4557	0.2679	0.0788
cg16713262	0.4307	0.2402	0.069
cg00013475	0.5095	0.3679	0.1734
cg03135061	0.5321	0.3918	0.1987
cg15878317	0.4806	0.338	0.1609
cg00672622	0.4478	0.3125	0.0743
cg14958017	0.4781	0.3053	0.0905
cg13965724	0.5086	0.354	0.0908
cg12158737	0.5809	0.2836	0.1007
cg04113200	0.5745	0.2537	0.1662
cg06606199	0.4168	0.3368	0.1693
cg08937573	0.4378	0.3096	0.0734
cg06560760	0.4372	0.3417	0.1352
cg17890928	0.5701	0.3793	0.1889
cg17535550	0.5722	0.3139	0.233
cg13434308	0.4718	0.3315	0.2036
cg11865553	0.3888	0.3045	0.1331
cg00836482	0.6069	0.3649	0.0784
cg24129382	0.5732	0.2362	0.0162
cg23069167	0.4918	0.2791	0.1088
cg01228355	0.5161	0.3209	0.0891
cg15364169	0.4828	0.3252	0.0969
cg04566848	0.5086	0.2529	0.0686
cg14432143	0.5946	0.3251	0.073
cg17042098	0.5125	0.3259	0.1104
cg22637594	0.6237	0.2544	0.0384
cg14792081	0.6075	0.2632	0.1509
cg01340542	0.6732	0.2497	0.1006
cg13379827	0.6934	0.2908	0.1501
cg02288341	0.6362	0.3507	0.1199
cg23511432	0.5581	0.3147	0.1287
cg15951557	0.6064	0.3122	0.1019
cg21225170	0.6479	0.3526	0.097
cg09350274	0.6595	0.3884	0.1208
cg26244738	0.5372	0.3119	0.1279
cg23609905	0.5554	0.3342	0.0608
cg01453441	0.4689	0.3282	0.0802
cg16473511	0.5381	0.4134	0.1122
cg20195812	0.6394	0.4149	0.0732
cg23791611	0.6463	0.4539	0.0802
cg21100532	0.5158	0.3216	0.0696
cg17287767	0.6013	0.3775	0.1161
cg03265267	0.5315	0.4014	0.0799
cg00794178	0.5689	0.5324	0.2716
cg21857959	0.5351	0.3739	0.156
cg20724810	0.5132	0.3944	0.1563
cg17323383	0.6155	0.4434	0.1883
cg02929310	0.6048	0.442	0.1841
cg17035412	0.5495	0.5506	0.339
cg14592933	0.5605	0.5061	0.2616
cg22821834	0.5212	0.4179	0.2661
cg15436096	0.5903	0.4362	0.2891
cg12108730	0.6396	0.4024	0.1779
cg01762827	0.658	0.4208	0.1366
cg00451194	0.5282	0.3208	0.1244
cg01966091	0.547	0.3392	0.1148
cg09288606	0.6182	0.3032	0.0614
cg16524960	0.6024	0.3166	0.0697
cg01656168	0.5678	0.3098	0.0902
cg06369327	0.6397	0.4301	0.1783
cg05548555	0.6726	0.4248	0.2209
cg03355998	0.5734	0.3535	0.1458
cg21127068	0.6138	0.3898	0.2073
cg13015925	0.5973	0.3332	0.1866
cg13278496	0.6052	0.3321	0.2249
cg24686610	0.6016	0.4169	0.2709
cg16181396	0.5946	0.471	0.3445
cg08253296	0.5393	0.322	0.1474
cg07671805	0.5744	0.3601	0.1055
cg21463262	0.5579	0.3682	0.3431
cg09328979	0.5215	0.3455	0.2601
cg08632388	0.5749	0.3266	0.1514
cg13582793	0.609	0.4116	0.2226
cg06304401	0.6038	0.4132	0.1844
cg23642200	0.6684	0.427	0.1381
cg23440822	0.6765	0.4972	0.2092
cg15225201	0.515	0.3625	0.1047
cg24600895	0.4901	0.3355	0.1576
cg24525457	0.6085	0.3932	0.2765
cg03113878	0.6845	0.5093	0.4002
cg17170758	0.5446	0.4195	0.2061
cg14419975	0.6249	0.628	0.2958
cg16755630	0.5865	0.3378	0.1251
cg12294121	0.6128	0.3586	0.1766
cg18016365	0.5532	0.2955	0.1288
cg19546232	0.4777	0.2514	0.0761
cg06184669	0.5385	0.3476	0.1421
cg26083180	0.6103	0.4182	0.1815
cg02968741	0.5514	0.3624	0.1501
cg22757019	0.5873	0.3141	0.1151
cg17858880	0.6774	0.5715	0.2887
cg18261462	0.5669	0.4459	0.1861
cg15467646	0.5839	0.3877	0.111
cg15105359	0.5616	0.4195	0.1152
cg24015249	0.5506	0.392	0.1838
cg21657087	0.5699	0.4039	0.2677
cg09165004	0.4769	0.4163	0.2229
cg09422450	0.6208	0.4883	0.3012
cg04317962	0.6115	0.4609	0.2618
cg07694025	0.7694	0.4297	0.2384
cg23657185	0.7281	0.5285	0.1692
cg01828753	0.7371	0.4087	0.1514
cg12364324	0.6033	0.4842	0.2477
cg20857709	0.5219	0.4415	0.2154
cg12840719	0.5467	0.3304	0.1629
cg04681810	0.5816	0.3955	0.1477
cg16775746	0.6072	0.3943	0.1189
cg07315858	0.5326	0.4069	0.2453
cg10951975	0.5086	0.4276	0.2314
cg13688123	0.491	0.3879	0.2102
cg24955845	0.5115	0.3971	0.1449
cg11630404	0.559	0.4477	0.1249
cg22879667	0.6499	0.4128	0.1779
cg03628748	0.5416	0.3994	0.1561
cg02249732	0.5622	0.3773	0.2468
cg08703191	0.5705	0.39	0.2306
cg02049333	0.5568	0.3738	0.2756
cg03354992	0.618	0.4305	0.2592
cg19380499	0.5737	0.4336	0.3384
cg02263813	0.5672	0.4331	0.2976
cg11411203	0.4872	0.4112	0.375
cg26295328	0.4849	0.4206	0.3306
cg24360269	0.5321	0.4188	0.2944
cg22481162	0.5091	0.4338	0.2634
cg06110297	0.5492	0.4508	0.2952
cg03997176	0.5636	0.4627	0.2501
cg25497399	0.608	0.4626	0.3125
cg21209113	0.5812	0.4512	0.2251
cg25701114	0.4934	0.3956	0.22
cg24955592	0.5579	0.3825	0.2254
cg11010528	0.5313	0.4641	0.1539
cg09746279	0.5245	0.4045	0.1524
cg25123632	0.5706	0.4304	0.1489
cg15596816	0.487	0.398	0.1302
cg14515453	0.529	0.3387	0.1658
cg12514789	0.6275	0.4339	0.1877
cg09674215	0.5986	0.3956	0.1719
cg04917226	0.5635	0.4362	0.1359
cg02400740	0.5674	0.3825	0.0955
cg20121142	0.5747	0.3234	0.1061
cg18791205	0.5349	0.4065	0.0919
cg12093519	0.524	0.4575	0.1632
cg23244488	0.6207	0.5649	0.2112
cg05380019	0.6286	0.5881	0.2663
cg23915769	0.5795	0.425	0.1083
cg10199250	0.6348	0.4294	0.2489
cg16620526	0.6088	0.4706	0.247
cg00986824	0.5822	0.3519	0.1693
cg17203063	0.6891	0.3982	0.141
cg10148473	0.7655	0.3978	0.1196
cg25820699	0.6332	0.2921	0.0624
cg16370491	0.6319	0.3764	0.172
cg12969644	0.6026	0.3922	0.1458
cg10319505	0.5685	0.3098	0.0571
cg13272465	0.6398	0.3626	0.1161
cg23462956	0.5571	0.3419	0.1427
cg25856383	0.6208	0.4283	0.1104
cg12380339	0.6285	0.3671	0.1327
cg08148553	0.6012	0.3734	0.1332
cg07434260	0.5699	0.4298	0.1756
cg10904109	0.5166	0.4524	0.3007
cg27642554	0.5948	0.4178	0.2008
cg02908900	0.5197	0.4186	0.1866
cg11267619	0.5263	0.3422	0.0831
cg12658982	0.6566	0.4231	0.0965
cg09193479	0.6012	0.4722	0.1423
cg07909759	0.5808	0.3575	0.0801
cg15845792	0.5056	0.3402	0.0864
cg01972751	0.6023	0.4049	0.1597
cg16670554	0.6151	0.4288	0.1998
cg02741158	0.6045	0.3834	0.0114
cg23627335	0.6798	0.4389	0.1651
cg12163490	0.597	0.4821	0.1878
cg16099023	0.6218	0.3596	0.1541
cg24569492	0.5841	0.3678	0.1749
cg24882551	0.5585	0.3865	0.1987
cg22794704	0.6996	0.3827	0.1366
cg12974733	0.5876	0.3338	0.1452
cg24644551	0.6323	0.3149	0.1659
cg21165064	0.6025	0.431	0.2391
cg08064488	0.6062	0.3855	0.2693
cg18539122	0.5718	0.3851	0.2442
cg02400433	0.5708	0.3417	0.2464
cg15238382	0.5021	0.3535	0.2661
cg17482033	0.6658	0.4322	0.2244
cg25590492	0.6055	0.3725	0.1764
cg03772350	0.6239	0.4051	0.2045
cg05756489	0.6102	0.4191	0.2579
cg05555111	0.5929	0.4735	0.2946
cg17107364	0.4581	0.3534	0.1422
cg08550101	0.5284	0.2836	0.1841
cg20368124	0.4782	0.3696	0.1611
cg02340083	0.6359	0.4105	0.1321
cg03099208	0.6025	0.3582	0.1879
cg01463154	0.6485	0.4805	0.2246
cg12346592	0.5214	0.4127	0.2319
cg08914623	0.6007	0.3469	0.1928
cg01832036	0.5988	0.3524	0.1955
cg22409854	0.5746	0.4019	0.1508
cg01644927	0.5763	0.362	0.1889
cg03774520	0.5782	0.4554	0.2088
cg24989962	0.5714	0.4417	0.2738
cg13060157	0.5683	0.4057	0.1778
cg02081266	0.5995	0.4264	0.1277
cg12942414	0.5741	0.3999	0.192
cg20954987	0.5321	0.4328	0.1844
cg25288420	0.5686	0.4421	0.1891
cg04912843	0.5445	0.4275	0.1632
cg03396103	0.6193	0.3642	0.1304
cg12833207	0.616	0.4682	0.2336
cg21227610	0.5402	0.332	0.1143
cg19430577	0.5551	0.3375	0.1169
cg21114773	0.5184	0.3266	0.1366
cg12395205	0.5403	0.3326	0.152
cg17991823	0.5832	0.3321	0.1483
cg09064304	0.5748	0.3624	0.1039
cg17691292	0.5518	0.3504	0.0644
cg08663159	0.6036	0.3464	0.0292
cg05319305	0.6571	0.4372	0.1213
cg06371502	0.6723	0.397	0.1121
cg20329405	0.5886	0.4311	0.1441
cg00795248	0.6395	0.3773	0.1637
cg03660500	0.4171	0.3572	0.0621
cg20743365	0.5748	0.5103	0.1861
cg12444328	0.5972	0.4477	0.1131
cg05700339	0.6721	0.4119	0.1742
cg07204280	0.7459	0.4645	0.2351
cg16727201	0.7251	0.383	0.1742
cg15718581	0.7426	0.4375	0.2715
cg02925039	0.65	0.4085	0.2753
cg15544654	0.7621	0.4479	0.1681
cg16353006	0.8119	0.5192	0.2101
cg27225220	0.636	0.4399	0.1973
cg05527530	0.6256	0.3849	0.1946
cg05128414	0.6701	0.3609	0.1477
cg11605903	0.6371	0.3974	0.1164
cg18791121	0.5804	0.2289	0.0436
cg04959815	0.6939	0.3688	0.1181
cg20012915	0.5223	0.2682	0.0662
cg21433768	0.5809	0.3349	0.1231
cg18438944	0.5328	0.28	0.1132
cg01110759	0.5921	0.3216	0.1688
cg09137696	0.651	0.3319	0.1603
cg00807586	0.4602	0.2231	0.063
cg20684180	0.5475	0.3319	0.1233
cg23881725	0.539	0.3314	0.1694
cg17861455	0.6854	0.4901	0.1587
cg06907418	0.7062	0.4132	0.1184
cg03741619	0.6178	0.3762	0.1021
cg11992351	0.5916	0.3623	0.0746
cg10506097	0.5293	0.3044	0.1009
cg06846010	0.6106	0.4041	0.1341
cg26561810	0.6499	0.4324	0.179
cg06530338	0.5234	0.4441	0.0954
cg26470101	0.5963	0.4172	0.1362
cg08748100	0.5971	0.4267	0.1168
cg02964031	0.5069	0.3282	0.0662
cg23158731	0.6136	0.3203	0.0647
cg04242021	0.5629	0.4594	0.1596
cg23196831	0.5397	0.4187	0.2126
cg11926610	0.5131	0.3961	0.2416
cg27031435	0.6082	0.4365	0.1503
cg16656979	0.6189	0.4975	0.2757
cg01663018	0.7026	0.418	0.1298
cg12352124	0.7102	0.3605	0.1003
cg27427514	0.5695	0.4304	0.1899
cg25548594	0.5063	0.3663	0.2165
cg14730102	0.7943	0.4481	0.1834
cg18374181	0.7744	0.4126	0.1396
cg25661973	0.6427	0.4224	0.1454
cg10364942	0.7378	0.5304	0.2064
cg06343149	0.7345	0.5414	0.1248
cg08846566	0.726	0.4973	0.1495
cg02280532	0.7012	0.5762	0.1718
cg18514922	0.5936	0.479	0.1207
cg24146685	0.7334	0.5613	0.1785
cg23217512	0.6245	0.4435	0.2381
cg17306261	0.494	0.2919	0.0624
cg12281657	0.6109	0.4484	0.1538
cg23265500	0.5973	0.4125	0.1361
cg17930034	0.5809	0.4161	0.1334
cg06681396	0.6893	0.5746	0.1147
cg15450295	0.6258	0.5026	0.1017
cg17701417	0.6459	0.5236	0.1172
cg05219131	0.5589	0.3669	0.0586
cg04957198	0.5916	0.4582	0.1266
cg09072120	0.5881	0.4179	0.1705
cg24239148	0.6432	0.3877	0.1861
cg07643225	0.6496	0.4093	0.2537
cg11416811	0.6002	0.3616	0.1983
cg00755980	0.6241	0.3915	0.2196
cg03014326	0.6427	0.4396	0.1802
cg21281009	0.573	0.3598	0.1173
cg02992546	0.6903	0.4914	0.2951
cg02105152	0.5448	0.4156	0.2817
cg21293934	0.5935	0.4356	0.2967
cg09670128	0.6562	0.4015	0.1352
cg14482313	0.5651	0.3991	0.1804
cg14537533	0.6309	0.4305	0.1552
cg07967679	0.6954	0.5128	0.3452
cg07007400	0.7471	0.4595	0.2424
cg08975803	0.5965	0.4432	0.2278
cg25313172	0.5763	0.3905	0.2156
cg23039195	0.5321	0.47	0.1848
cg04621893	0.542	0.4555	0.1818
cg21383487	0.5499	0.3859	0.1717
cg10375078	0.5217	0.4216	0.1048
cg26727488	0.6736	0.4877	0.1766
cg06540146	0.5701	0.3729	0.1162
cg03696974	0.5684	0.4066	0.2464
cg07160932	0.5964	0.4175	0.2219
cg02245004	0.7008	0.4834	0.2406
cg25649641	0.6201	0.4769	0.2947
cg02232208	0.6816	0.4448	0.1908
cg15873149	0.7154	0.5015	0.2262
cg11440030	0.6754	0.4782	0.193
cg02081052	0.6604	0.44	0.1318
cg18956933	0.7428	0.6009	0.2136
cg20136061	0.6968	0.5186	0.2591
cg10943786	0.7278	0.5188	0.271
cg27324426	0.6815	0.5005	0.251
cg03234186	0.6775	0.4936	0.2119
cg08668790	0.7391	0.5229	0.2303
cg12506930	0.7504	0.5231	0.2512
cg26465391	0.6945	0.5266	0.2584
cg27049766	0.6822	0.435	0.1437
cg03142586	0.5922	0.3291	0.1052
cg21790626	0.6006	0.3927	0.1172
cg11294513	0.6148	0.3773	0.2031
cg05661282	0.5705	0.3139	0.1272
cg14375937	0.5129	0.2538	0.1045
cg17011709	0.6414	0.3647	0.2146
cg22044002	0.6712	0.3886	0.2436
cg00714725	0.7685	0.4529	0.2109
cg01452847	0.5889	0.4728	0.2251
cg26879581	0.6132	0.4036	0.2621
cg20651616	0.6369	0.3804	0.184
cg23816347	0.5914	0.3609	0.1551
cg09686443	0.5751	0.4335	0.2642
cg01815671	0.6463	0.4437	0.2452
cg22488797	0.6088	0.3442	0.2543
cg26509691	0.611	0.4021	0.2742
cg20284629	0.6359	0.4118	0.2552
cg00891278	0.6645	0.4299	0.2286
cg11229862	0.6219	0.4337	0.2428
cg20952286	0.5947	0.446	0.2658
cg16909733	0.6792	0.3667	0.194
cg15444648	0.6072	0.3536	0.191
cg11382963	0.7081	0.3695	0.1828
cg13044675	0.7249	0.3556	0.2092
cg05638689	0.6782	0.3632	0.22
cg22928386	0.7523	0.5467	0.3255
cg07316846	0.7375	0.5655	0.3781
cg17613259	0.6771	0.4753	0.2056
cg10538797	0.5372	0.3239	0.1349
cg07112473	0.6638	0.3799	0.1872
cg09888562	0.4266	0.2728	0.1155
cg08279075	0.5755	0.4043	0.2013
cg05001964	0.5305	0.3709	0.139
cg23052020	0.5195	0.2423	0.0272
cg05873285	0.6379	0.3756	0.0839
cg09404643	0.5713	0.2909	0.0507
cg21795544	0.6467	0.3862	0.1194
cg01091951	0.5737	0.3311	0.1079
cg11523290	0.5335	0.2601	0.0377
cg20044410	0.6201	0.3574	0.1361
cg00790395	0.6523	0.3376	0.1479
cg03208426	0.4954	0.2636	0.0789
cg26248155	0.5188	0.2725	0.0442
cg03430923	0.5112	0.2023	0.0404
cg27421298	0.5271	0.2878	0.0723
cg22711792	0.5726	0.2954	0.1484
cg05508585	0.5312	0.2769	0.1231
cg08298757	0.5134	0.2793	0.061
cg18420643	0.5265	0.248	0.1207
cg14631910	0.4899	0.2616	0.112
cg04341324	0.5166	0.3048	0.1822
cg07969676	0.5188	0.246	0.1169
cg02909688	0.6347	0.3744	0.0749
cg05959459	0.6442	0.3632	0.0512
cg08066943	0.5224	0.3656	0.1302
cg19250989	0.5625	0.4125	0.1452
cg18201679	0.4782	0.3401	0.1778
cg22158769	0.5113	0.4104	0.1494
cg12206199	0.5305	0.4003	0.1383
cg08292023	0.5706	0.3618	0.2003
cg20090108	0.5135	0.4242	0.2228
cg10476584	0.6431	0.3482	0.0869
cg00039801	0.7484	0.4136	0.0926
cg03132166	0.6753	0.461	0.1113
cg19609502	0.6792	0.5201	0.1882
cg05127821	0.7838	0.5308	0.1453
cg11941546	0.7583	0.5044	0.0922
cg18612589	0.6731	0.4486	0.1144
cg17395064	0.7084	0.4869	0.1656
cg21858255	0.6531	0.4483	0.1602
cg14142965	0.5356	0.2445	0.0568
cg26973714	0.5281	0.3416	0.1436
cg07227926	0.5179	0.3541	0.1079
cg25874119	0.6087	0.4307	0.0864
cg00655913	0.6048	0.4841	0.1169
cg02483661	0.5666	0.4788	0.1816
cg06231244	0.4762	0.3906	0.1256
cg17178280	0.589	0.4034	0.061
cg14795119	0.6161	0.3891	0.0629
cg18958684	0.6226	0.4038	0.0699
cg18556005	0.6254	0.4161	0.0878
cg22546696	0.5908	0.5076	0.2071
cg24856258	0.5878	0.4216	0.0895
cg25826226	0.5095	0.3879	0.1173
cg02571816	0.6269	0.4649	0.2292
cg09515953	0.5415	0.3731	0.2046
cg22557662	0.5463	0.3946	0.1609
cg05327835	0.5675	0.389	0.0481
cg08160350	0.4719	0.4956	0.1266
cg04508482	0.4792	0.4082	0.1376
cg00737571	0.4741	0.2988	0.0969
cg18788932	0.5088	0.324	0.1673
cg25106645	0.5391	0.3803	0.1829
cg23342718	0.6467	0.4612	0.2196
cg00870179	0.5735	0.3859	0.2198
cg17047659	0.5886	0.3976	0.2019
cg02811627	0.5451	0.3924	0.1204
cg05196969	0.5992	0.4224	0.0837
cg19464917	0.646	0.4329	0.1713
cg26674943	0.6099	0.3966	0.1319
cg10420161	0.4843	0.5038	0.3538
cg07005055	0.5182	0.4156	0.1719
cg08739433	0.4968	0.4389	0.2499
cg11806528	0.4887	0.4398	0.2612
cg11505661	0.6017	0.4415	0.3
cg26396455	0.4743	0.4365	0.2462
cg10280347	0.4788	0.3498	0.2329
cg11618529	0.4976	0.4302	0.3167
cg14861089	0.6187	0.5572	0.2309
cg00741609	0.6271	0.4136	0.1894
cg24812837	0.5115	0.423	0.129
cg25266629	0.5746	0.469	0.1693
cg00346208	0.5571	0.4234	0.2498
cg22796507	0.5511	0.5064	0.2285
cg16419009	0.6325	0.451	0.2668
cg12646649	0.64	0.4938	0.2219
cg03323462	0.6305	0.4515	0.2072
cg04588165	0.6581	0.4669	0.1729
cg24625136	0.6412	0.4649	0.151
cg20557801	0.6169	0.4983	0.2069
cg04485799	0.5399	0.3591	0.3114
cg01321673	0.6089	0.4623	0.4126
cg17161250	0.5445	0.4297	0.2859
cg09626984	0.5541	0.4726	0.3079
cg13434842	0.5921	0.4683	0.3588
cg24809973	0.5716	0.4512	0.2756
cg08795964	0.5718	0.4509	0.2209
cg07203423	0.5589	0.4849	0.3131
cg22882523	0.583	0.4509	0.3958
cg10932018	0.5478	0.5379	0.1944
cg08350776	0.5244	0.4775	0.1981
cg24828151	0.5291	0.4828	0.1726
cg18456523	0.5652	0.5632	0.1886
cg22856324	0.5512	0.5283	0.374
cg22979783	0.5192	0.464	0.2892
cg20219381	0.5099	0.4351	0.3256
cg00090261	0.4656	0.4053	0.2642
cg05732750	0.4902	0.4285	0.3434
cg26503073	0.4134	0.3609	0.2729
cg03496114	0.4061	0.4663	0.265
cg06937717	0.5115	0.4949	0.1592
cg02792538	0.4875	0.4249	0.1489
cg22663872	0.5358	0.4869	0.0866
cg01172183	0.5558	0.4169	0.1229
cg05236677	0.5193	0.4509	0.1619
cg08699646	0.5572	0.4529	0.1524
cg14608384	0.4627	0.4372	0.19
cg26149244	0.4986	0.4419	0.2246
cg17097782	0.4261	0.301	0.1541
cg07531268	0.495	0.3918	0.258
cg12619940	0.5009	0.4066	0.3248
cg25277187	0.6018	0.4264	0.2851
cg24466241	0.5185	0.4072	0.2759
cg06490988	0.5228	0.4394	0.3203
cg04799343	0.4502	0.3854	0.263
cg18533282	0.4638	0.3346	0.2196
cg23726566	0.3606	0.3928	0.2048
cg21743907	0.4301	0.4356	0.2059
cg02893823	0.4395	0.3125	0.2039
cg23514936	0.6645	0.4871	0.3127
cg10640845	0.5554	0.3882	0.2876
cg16061498	0.58	0.3415	0.2699
cg25547580	0.6525	0.3132	0.1644
cg26517663	0.6097	0.4607	0.2747
cg07928083	0.5784	0.4545	0.2882
cg15979173	0.6251	0.5471	0.4372
cg21051580	0.5691	0.4698	0.3675
cg27229613	0.618	0.4756	0.2868
cg12597389	0.5804	0.4209	0.292
cg18008019	0.5948	0.411	0.1996
cg21158087	0.5506	0.4529	0.3086
cg12877723	0.4972	0.3259	0.2672
cg12421755	0.5152	0.3946	0.2628
cg15557036	0.4347	0.3915	0.3762
cg18404374	0.5932	0.3964	0.3814
cg22826333	0.4504	0.4369	0.3584
cg08014499	0.5882	0.4728	0.3671
cg26841013	0.4765	0.4705	0.3262
cg22346476	0.6086	0.5201	0.3249
cg11254700	0.6169	0.4972	0.422
cg25537993	0.5136	0.4795	0.2962
cg10132208	0.4699	0.3704	0.3239
cg04875128	0.4321	0.3802	0.3522
cg17241310	0.5675	0.4784	0.4346
cg14780466	0.4809	0.3871	0.4398
cg07135032	0.4451	0.4405	0.4098
cg14770827	0.4157	0.37	0.3199
cg01139861	0.4671	0.3408	0.3336
cg26469608	0.4199	0.3541	0.3209
cg12744820	0.5368	0.4362	0.3065
cg17295225	0.5351	0.4045	0.308
cg18490614	0.4569	0.3541	0.3624
cg11668749	0.5663	0.4441	0.3272
cg27029821	0.5168	0.3998	0.3038
cg08461949	0.5609	0.4504	0.3572
cg15834072	0.4915	0.3242	0.3125
cg15341124	0.5305	0.4425	0.3927
cg19624849	0.5329	0.4636	0.2139
cg01971813	0.5094	0.4481	0.2194
cg19729116	0.5376	0.5234	0.1786
cg25741215	0.5158	0.4659	0.1602
cg03051449	0.4788	0.4071	0.2296
cg27095592	0.5399	0.4725	0.2199
cg25318296	0.4824	0.3965	0.1953
cg00096104	0.5838	0.4091	0.1898
cg19883813	0.5762	0.4437	0.2394
cg11095319	0.5618	0.4304	0.1188
cg23561979	0.6114	0.4629	0.1311
cg02495604	0.4464	0.4318	0.2187
cg12782992	0.5618	0.4799	0.1621
cg19705910	0.502	0.4522	0.2034
cg25651783	0.4309	0.3732	0.1711
cg00201414	0.4415	0.3555	0.1248
cg27154163	0.4109	0.4282	0.1054
cg20120491	0.5202	0.3779	0.1216
cg00072711	0.5398	0.3514	0.1143
cg16688437	0.5756	0.4926	0.1976
cg06151243	0.438	0.3662	0.2065
cg15747595	0.6777	0.6044	0.306
cg08858210	0.5049	0.4391	0.2261
cg04917181	0.5369	0.5168	0.2493
cg22319311	0.5669	0.5108	0.1797
cg06268694	0.6422	0.6207	0.3488
cg00884093	0.5398	0.481	0.2244
cg17421991	0.6427	0.5283	0.2072
cg25577023	0.6978	0.5334	0.1771
cg02732252	0.5927	0.5809	0.2687
cg16051245	0.484	0.5064	0.2124
cg18736063	0.6458	0.5115	0.2484
cg02613803	0.5981	0.4922	0.2028
cg13899188	0.53	0.3992	0.1934
cg12453905	0.6026	0.4205	0.2179
cg24510494	0.6382	0.4631	0.2149
cg10834205	0.6072	0.5349	0.1358
cg04070651	0.5219	0.4139	0.1383
cg24748867	0.4301	0.3423	0.1212
cg00053010	0.4828	0.3955	0.1411
cg11432795	0.4755	0.4437	0.1493
cg02216246	0.4777	0.4015	0.1158
cg11017065	0.4935	0.3362	0.1024
cg24563094	0.4776	0.4929	0.1645
cg02273903	0.381	0.3668	0.1133
cg05361559	0.5282	0.4289	0.1892
cg07853246	0.4576	0.4232	0.0766
cg23651502	0.4558	0.3216	0.0332
cg18322569	0.6237	0.5242	0.3192
cg12973941	0.6098	0.5345	0.315
cg19852958	0.5421	0.4752	0.3008
cg03900851	0.5178	0.5763	0.2566
cg02305135	0.5551	0.6158	0.2862
cg03740978	0.5962	0.4809	0.1845
cg02283485	0.4968	0.4406	0.1031
cg14371731	0.5628	0.5111	0.2218
cg01354923	0.3864	0.1961	0.0201
cg04059318	0.3731	0.1867	0.0234
cg09528884	0.3584	0.1773	0.0198
cg04707787	0.3749	0.2067	0.0311
cg02261018	0.3666	0.2131	0.0521
cg10205334	0.3781	0.1974	0.0434
cg18141918	0.3508	0.1682	0.0454
cg07655693	0.3785	0.2095	0.0451
cg10930218	0.3819	0.216	0.0828
cg27299538	0.3472	0.1643	0.0219
cg03214660	0.3402	0.1635	0.0184
cg16404460	0.3378	0.1652	0.0212
cg13528847	0.3136	0.1748	0.0351
cg26090855	0.3214	0.1978	0.0334
cg19120064	0.4282	0.2134	0.1282
cg04055819	0.3775	0.167	0.0752
cg16485048	0.4541	0.2998	0.2416
cg22923409	0.4431	0.2746	0.2317
cg13707951	0.4371	0.2598	0.2016
cg17405840	0.4108	0.3512	0.0997
cg04351062	0.4528	0.4228	0.1122
cg06731059	0.4595	0.2534	0.0436
cg09472211	0.4232	0.274	0.1094
cg24662107	0.3761	0.3071	0.0739
cg00474080	0.3786	0.3287	0.0978
cg23486142	0.5222	0.3822	0.0928
cg02861781	0.42	0.2902	0.0659
cg19037327	0.4678	0.2725	0.0596
cg12064372	0.4001	0.2056	0.1741
cg07537417	0.4678	0.2146	0.1655
cg22214335	0.5051	0.3135	0.2165
cg14992232	0.4587	0.3366	0.1761
cg16814796	0.4877	0.3835	0.1739
cg08898653	0.4909	0.4048	0.2074
cg17536603	0.5268	0.2286	0.0378
cg12727398	0.5802	0.3612	0.192
cg09573843	0.4859	0.3095	0.2148
cg21192313	0.4951	0.3416	0.1689
cg04396896	0.5166	0.3189	0.1625
cg01029623	0.5018	0.4001	0.1934
cg11190071	0.3079	0.2405	0.118
cg01070078	0.3099	0.2235	0.1149
cg14034757	0.3089	0.3049	0.1336
cg27493151	0.3301	0.3338	0.1068
cg20452714	0.4685	0.1896	0.0864
cg08848774	0.2864	0.1698	0.0512
cg16306898	0.4189	0.2333	0.1321
cg15487867	0.4624	0.2549	0.1777
cg26654807	0.422	0.189	0.0282
cg17853216	0.4258	0.2068	0.0265
cg08967106	0.3763	0.2059	0.0397
cg23397741	0.4102	0.2491	0.1065
cg08420572	0.5174	0.3829	0.2358
cg03675258	0.4561	0.3082	0.2005
cg24102622	0.4704	0.3121	0.1829
cg08851719	0.3826	0.3133	0.0757
cg14222879	0.3905	0.3079	0.0749
cg08228350	0.3459	0.2457	0.092
cg19949104	0.3018	0.2887	0.1158
cg11482719	0.3638	0.2672	0.1434
cg04460984	0.3051	0.3135	0.0882
cg19660063	0.3601	0.2632	0.0366
cg14235416	0.3246	0.2014	0.0308
cg00389976	0.3668	0.2065	0.0513
cg19491151	0.3622	0.1575	0.0492
cg24675448	0.3644	0.2564	0.1199
cg06764333	0.3965	0.1567	0.1279
cg27166649	0.3075	0.1932	0.01
cg04219613	0.4371	0.2138	0.0712
cg12162424	0.4068	0.2149	0.1576
cg02616947	0.3396	0.2578	0.2098
cg07644196	0.4056	0.205	0.1233
cg15054077	0.3801	0.2026	0.0646
cg05982271	0.4297	0.3434	0.2678
cg25060172	0.4206	0.2918	0.1607
cg14263942	0.3591	0.1721	0.0376
cg26173997	0.3893	0.2268	0.0367
cg24432073	0.3915	0.1815	0.0238
cg21195185	0.4024	0.1669	0.0372
cg23425316	0.2885	0.2161	0.1721
cg21334598	0.3995	0.2704	0.0644
cg03346442	0.3274	0.1853	0.0424
cg06826457	0.4621	0.2549	0.1918
cg20525461	0.4386	0.2356	0.1473
cg13439181	0.3904	0.15	0.0639
cg20227976	0.4308	0.1472	0.0366
cg09418984	0.3848	0.2372	0.0609
cg13499300	0.3134	0.2168	0.074
cg22488158	0.3831	0.2817	0.0796
cg12062099	0.3855	0.2696	0.1074
cg15825692	0.3875	0.2635	0.0612
cg16670809	0.4394	0.2718	0.0969
cg16508480	0.4066	0.335	0.1159
cg15048991	0.3402	0.2381	0.0731
cg04136610	0.3276	0.2585	0.0872
cg07503059	0.4091	0.1558	0.0414
cg04620015	0.4164	0.1784	0.0604
cg17094014	0.4788	0.2594	0.0566
cg12668309	0.3411	0.2112	0.0156
cg14337339	0.4916	0.2922	0.022
cg08480458	0.4496	0.3738	0.0385
cg15207422	0.3828	0.2665	0.1242
cg15174905	0.3622	0.2604	0.1341
cg08207377	0.3429	0.1402	0.0479
cg24446071	0.3205	0.1914	0.0878
cg01738650	0.2589	0.1941	0.0357
cg24642825	0.2401	0.2665	0.1257
cg19306380	0.4032	0.2844	0.0701
cg14644761	0.3264	0.2848	0.0824
cg06637001	0.2854	0.1897	0.0528
cg13372766	0.2918	0.2795	0.1552
cg21410080	0.4226	0.2445	0.0829
cg01289965	0.2961	0.1842	0.0316
cg17342064	0.4075	0.171	0.0566
cg20752903	0.4417	0.1267	0.0297
cg12827262	0.4692	0.4065	0.1466
cg14092045	0.4424	0.3111	0.1115
cg06708255	0.3741	0.2215	0.0372
cg06905726	0.3485	0.236	0.0434
cg27180880	0.3952	0.2156	0.0209
cg20801056	0.3498	0.2058	0.012
cg25887236	0.3874	0.2343	0.0435
cg22281697	0.4121	0.2005	0.1381
cg26033466	0.4682	0.2927	0.1792
cg17838545	0.4708	0.2125	0.1266
cg25819602	0.4227	0.2628	0.0582
cg25797887	0.5237	0.2867	0.157
cg12497564	0.3944	0.1745	0.1434
cg20532370	0.4653	0.2718	0.1397
cg02128651	0.5204	0.2355	0.0622
cg20329153	0.4352	0.2148	0.0859
cg14145801	0.4336	0.2842	0.1244
cg21741562	0.4636	0.2604	0.1331
cg18881873	0.4271	0.2085	0.0404
cg10537421	0.441	0.2564	0.1527
cg11800832	0.4356	0.3269	0.0875
cg12210286	0.3882	0.2936	0.0855
cg13849454	0.3923	0.2066	0.0441
cg23404248	0.4048	0.2538	0.1717
cg24785067	0.4305	0.1818	0.0595
cg08214423	0.4612	0.3166	0.1665
cg19908556	0.4159	0.3029	0.1342
cg21519781	0.3881	0.4049	0.2709
cg21563960	0.3433	0.3536	0.1989
cg12072560	0.3505	0.3126	0.133
cg03668103	0.4019	0.2767	0.1819
cg15433297	0.4666	0.3822	0.2751
cg07077858	0.387	0.2891	0.1031
cg09328349	0.4335	0.3196	0.0958
cg11631271	0.4845	0.3847	0.1422
cg17930878	0.4998	0.3208	0.1082
cg14999001	0.4495	0.3658	0.1124
cg07103129	0.3749	0.2061	0.2002
cg05928362	0.4246	0.2045	0.0963
cg12337005	0.4327	0.3646	0.1279
cg10881242	0.3679	0.236	0.2076
cg06504526	0.3648	0.231	0.1645
cg13073224	0.3248	0.308	0.2116
cg17569842	0.2905	0.3394	0.2771
cg11861387	0.381	0.3332	0.2454
cg24208588	0.4258	0.2334	0.1322
cg08988179	0.3518	0.2545	0.1476
cg24042242	0.4066	0.3312	0.2186
cg04819499	0.311	0.271	0.1479
cg07067577	0.3574	0.4154	0.3865
cg10604476	0.2463	0.3469	0.3338
cg01251360	0.4655	0.4433	0.3767
cg17340391	0.3266	0.43	0.2317
cg04825215	0.331	0.394	0.3111
cg00713204	0.2878	0.2022	0.3015
cg20116804	0.3655	0.37	0.2842
cg07758904	0.4016	0.2964	0.1542
cg09047573	0.275	0.2852	0.3229
cg06810647	0.287	0.3492	0.2718
cg00886954	0.3046	0.2465	0.2781
cg07991621	0.4755	0.2796	0.1541
cg21886425	0.397	0.2484	0.1858
cg12045337	0.2853	0.2614	0.0993
cg01664670	0.3233	0.3616	0.1137
cg25104555	0.3639	0.2791	0.1154
cg12165758	0.4013	0.3872	0.1543
cg09331335	0.436	0.2881	0.1287
cg05052969	0.4279	0.2785	0.1478
cg05133578	0.4328	0.2492	0.1475
cg14599998	0.4084	0.2335	0.1421
cg07248455	0.4156	0.3536	0.1211
cg08102116	0.423	0.2988	0.0434
cg12630461	0.4186	0.2285	0.1458
cg14696334	0.5085	0.3607	0.2576
cg17167852	0.376	0.2713	0.1793
cg25856018	0.3239	0.3499	0.1358
cg09311683	0.3606	0.3106	0.1288
cg26421310	0.2981	0.2315	0.0882
cg07968770	0.3387	0.3129	0.1269
cg01571735	0.4981	0.2765	0.1163
cg01042246	0.5252	0.3016	0.1287
cg06220235	0.5215	0.3505	0.2069
cg27565555	0.3866	0.282	0.0823
cg13003054	0.3751	0.3061	0.1231
cg19861288	0.3349	0.2895	0.1442
cg13793093	0.4208	0.2582	0.1026
cg20161179	0.3709	0.3604	0.173
cg03199651	0.3865	0.3346	0.1505
cg22256027	0.3671	0.3445	0.149
cg05637536	0.3391	0.3729	0.2451
cg18081940	0.3486	0.2501	0.1391
cg07480647	0.3736	0.2609	0.2121
cg17373442	0.3404	0.2755	0.1351
cg12928379	0.3954	0.2212	0.0396
cg20931042	0.3661	0.2524	0.0701
cg06825142	0.4135	0.2762	0.0449
cg00556112	0.3952	0.2623	0.0611
cg02284150	0.5044	0.3697	0.0572
cg11186365	0.4762	0.3674	0.06
cg04567170	0.5027	0.396	0.0312
cg09607276	0.4604	0.3702	0.1351
cg23501406	0.4399	0.3578	0.1708
cg15861585	0.4925	0.3981	0.1936
cg11335335	0.537	0.5515	0.3226
cg16702083	0.4079	0.4866	0.3564
cg27133864	0.4511	0.2825	0.0979
cg15019694	0.4326	0.2767	0.1156
cg05480042	0.4075	0.2186	0.0384
cg06210187	0.4423	0.241	0.0699
cg13320114	0.4362	0.2379	0.0707
cg02959285	0.4269	0.2253	0.0515
cg18192294	0.4733	0.1601	0.0179
cg06118999	0.5105	0.1704	0.0346
cg06981182	0.5259	0.1842	0.0379
cg19981263	0.3784	0.1402	0.0314
cg15310637	0.3318	0.1245	0.0348
cg12127463	0.4268	0.2083	0.0573
cg23733525	0.4199	0.1565	0.0163
cg00339300	0.3741	0.1516	0.0364
cg01051545	0.4375	0.247	0.1324
cg01150641	0.3056	0.116	0.1044
cg20856064	0.4175	0.1699	0.0769
cg19619174	0.5374	0.2496	0.0324
cg12113984	0.503	0.2379	0.1072
cg14858267	0.4055	0.3217	0.221
cg14560001	0.5256	0.2575	0.0735
cg00082713	0.517	0.2647	0.034
cg06837311	0.3775	0.3251	0.0686
cg18676237	0.4004	0.2314	0.0772
cg13722431	0.4308	0.2881	0.1553
cg07182669	0.4022	0.275	0.1512
cg19647755	0.5048	0.3715	0.1481
cg25330843	0.496	0.3812	0.1342
cg20066496	0.4155	0.1855	0.0812
cg10249705	0.4481	0.2745	0.1608
cg25391815	0.4639	0.3709	0.1079
cg22459755	0.352	0.2316	0.0621
cg22388634	0.4418	0.284	0.0849
cg02386159	0.4784	0.2536	0.0754
cg11841450	0.3661	0.2518	0.1096
cg01928807	0.4585	0.2421	0.0736
cg17546478	0.36	0.2754	0.1004
cg22511684	0.3783	0.3208	0.1229
cg16375948	0.4456	0.2614	0.0429
cg24024903	0.4613	0.3665	0.1303
cg25095722	0.3306	0.2891	0.0496
cg17199247	0.3466	0.3321	0.0739
cg27229407	0.3961	0.3155	0.0584
cg12794421	0.3647	0.324	0.0981
cg12829717	0.366	0.2794	0.0346
cg27062369	0.3719	0.3254	0.0236
cg25912827	0.3763	0.237	0.0311
cg25939181	0.4162	0.3212	0.0912
cg04151062	0.3479	0.2159	0.0394
cg02062409	0.2304	0.2934	0.0271
cg26780998	0.37	0.2255	0.0653
cg08383338	0.3094	0.1935	0.0512
cg23277376	0.3314	0.1944	0.0313
cg13940834	0.2795	0.3128	0.0975
cg03830168	0.2659	0.2621	0.0416
cg08359200	0.268	0.2526	0.0352
cg23889391	0.3059	0.2389	0.0079
cg04281219	0.3198	0.1955	0.0543
cg22022799	0.2799	0.2499	0.0929
cg14104172	0.3217	0.2215	0.0813
cg21787965	0.4722	0.3619	0.2048
cg16881064	0.4025	0.3119	0.1439
cg08786829	0.4142	0.2768	0.147
cg01583131	0.3396	0.2933	0.1886
cg00539908	0.3905	0.3454	0.1296
cg18867480	0.4254	0.3293	0.1406
cg05710753	0.4853	0.3548	0.1507
cg20841648	0.4381	0.2484	0.0948
cg16890051	0.4555	0.4188	0.2011
cg06022664	0.3613	0.3568	0.202
cg20238128	0.4284	0.4221	0.0931
cg27042266	0.3815	0.2284	0.0982
cg12288941	0.4974	0.411	0.1764
cg08274234	0.4796	0.3956	0.1081
cg23889875	0.4737	0.4234	0.0885
cg02572463	0.4235	0.3354	0.0892
cg05855618	0.4289	0.3336	0.1076
cg22007666	0.4553	0.3704	0.1543
cg24700959	0.4317	0.3291	0.1381
cg10108237	0.4081	0.3052	0.1098
cg23524195	0.463	0.3014	0.0981
cg11842610	0.4126	0.2788	0.1179
cg20095233	0.4608	0.2802	0.1178
cg05702851	0.3818	0.3733	0.0489
cg00964103	0.4262	0.2829	0.084
cg22213386	0.4119	0.3008	0.172
cg03625676	0.3342	0.2831	0.0711
cg15585318	0.4038	0.2036	0.1144
cg26116485	0.4544	0.3358	0.21
cg05781968	0.4481	0.2396	0.0987
cg09859768	0.4286	0.2324	0.1483
cg13775316	0.3548	0.279	0.0572
cg03946923	0.3579	0.2678	0.0651
cg17296990	0.4512	0.4099	0.1927
cg15988514	0.3974	0.2549	0.0814
cg11231715	0.4589	0.3135	0.1215
cg12120367	0.5651	0.4652	0.1352
cg23858040	0.509	0.3245	0.0371
cg10995640	0.4255	0.2495	0.0693
cg17524017	0.4964	0.3429	0.0956
cg20169702	0.5324	0.3658	0.1241
cg13342435	0.5251	0.3162	0.2553
cg12275868	0.4555	0.2645	0.1665
cg12164612	0.4473	0.29	0.1431
cg22639011	0.4958	0.3845	0.2688
cg10566121	0.4448	0.2557	0.1107
cg20959325	0.4259	0.2566	0.1258
cg07365127	0.4687	0.3111	0.1408
cg16204818	0.4349	0.3045	0.1897
cg23885932	0.3706	0.2166	0.1498
cg19864130	0.462	0.2764	0.1903
cg09495643	0.4297	0.2846	0.2018
cg03178838	0.4599	0.3014	0.2133
cg02791973	0.4344	0.264	0.1674
cg16238993	0.4117	0.2577	0.181
cg02297063	0.4225	0.2564	0.1748
cg07875385	0.4155	0.4288	0.1912
cg09211763	0.3752	0.3603	0.2091
cg22774472	0.4014	0.3976	0.2211
cg22605643	0.5404	0.5243	0.2768
cg09501516	0.3866	0.354	0.0927
cg03892631	0.4368	0.4207	0.176
cg06086731	0.3251	0.3104	0.2109
cg03464655	0.3478	0.294	0.2079
cg05339727	0.3672	0.3112	0.2559
cg11931596	0.3731	0.4956	0.3007
cg05090759	0.4475	0.4237	0.3716
cg12301695	0.463	0.4349	0.3758
cg20294789	0.3838	0.2886	0.2355
cg27577972	0.5271	0.4194	0.3562
cg07081477	0.4423	0.4361	0.3434
cg15060366	0.3945	0.3855	0.1243
cg17559809	0.3891	0.3878	0.1734
cg20978277	0.4019	0.3909	0.2435
cg14458619	0.4338	0.332	0.3416
cg15894389	0.3814	0.3685	0.3228
cg13787135	0.4709	0.2998	0.3761
cg04378440	0.2979	0.3115	0.0494
cg24239014	0.3122	0.2541	0.0282
cg06818532	0.2472	0.1848	0.1232
cg25947619	0.3342	0.2325	0.255
cg07824265	0.3169	0.2266	0.0601
cg17031751	0.3357	0.2847	0.1308
cg12412390	0.3269	0.3083	0.1277
cg18960629	0.3328	0.2875	0.1681
cg02519681	0.3917	0.1988	0.0957
cg14601284	0.3737	0.2664	0.1172
cg23463269	0.3781	0.4335	0.2143
cg23930945	0.3558	0.3719	0.1554
cg02434443	0.3608	0.3598	0.0899
cg03030717	0.3518	0.3972	0.1722
cg01968493	0.3839	0.275	0.0998
cg13121699	0.3839	0.2285	0.0773
cg11811513	0.39	0.2813	0.1202
cg26641076	0.3569	0.4336	0.2778
cg07926733	0.3203	0.3397	0.1392
cg01207951	0.3319	0.3491	0.1696
cg06899755	0.4046	0.3734	0.1102
cg13285637	0.3597	0.3059	0.081
[truncated: 13,123 more rows]
